# Supplementary material for: First transcriptome analysis of bryozoan Fredericella sultana, the primary host of myxozoan parasite Tetracapsuloides bryosalmonae
Source: PeerJ. 2020 Apr 28;8:e9027. doi: 10.7717/peerj.9027 (PMC7194087; doi:10.7717/peerj.9027)
Supplement: Table S4 — List of top 120 most abundant F. sultana contigs. This file contains sequence name, description, length, TPM and RPKM expression values, total read counts and GO IDs of top 120 most abundant F. sultana contigs. [file peerj-08-9027-s006.xlsx]

## Sheet: Supplementary Table 4
Sequence name	Description	Transcript length (nt)	TPM	RPKM	Total gene reads	GO IDs
SPF_FS5_contig_460	cathepsin L	492	21335.4	16252.7	295636	GO:0008233
SPF_FS5_contig_325	cathepsin L1-like	738	19469.1	14831	404664	GO:0005615;GO:0005764;GO:0008233;GO:0009056
SPF_FS5_contig_380	ferritin	716	16925.8	12893.6	341314	GO:0005737;GO:0006810;GO:0016491;GO:0042592;GO:0043167
SPF_FS5_contig_36	soma ferritin-like	928	14566.2	11096.1	380703	GO:0005737;GO:0006810;GO:0016491;GO:0042592;GO:0043167
SPF_FS5_contig_205	cathepsin L1	726	14514.8	11057	296784	GO:0005615;GO:0005764;GO:0008233;GO:0009056
SPF_FS5_contig_18	UNKNOWN	3655	11399.6	8683.86	1173457	GO:0006464;GO:0030234
SPF_FS5_contig_9	insoluble matrix shell protein 5	457	11384.9	8672.72	146534	GO:0005509
SPF_FS5_contig_780	hypothetical protein LOTGIDRAFT_162340	1032	10744.3	8184.68	312283	GO:0016020
SPF_FS5_contig_333	elongation factor 1-alpha	1714	8279.09	6306.78	399655	GO:0003924;GO:0008135;GO:0043167
SPF_FS5_contig_720	Soma ferritin	507	7995.62	6090.84	114170	GO:0005737;GO:0006810;GO:0016491;GO:0042592;GO:0043167
SPF_FS5_contig_117	actin, adductor muscle	1459	7252.99	5525.13	298033	GO:0005198;GO:0005654;GO:0005829;GO:0005856;GO:0005886;GO:0007010;GO:0008092;GO:0008134;GO:0016192;GO:0019899;GO:0032991;GO:0043167;GO:0048870;GO:0055085
SPF_FS5_contig_30001	rRNA promoter binding protein	408	6690.11	5096.34	76875	GO:0016491
SPF_FS5_contig_126	cathepsin L1-like	494	5513.29	4199.87	76706	GO:0008233
SPF_FS5_contig_202	serine protease 27-like	575	4972.52	3787.92	80526	GO:0008233
SPF_FS5_contig_278	ornithine decarboxylase-like	1952	4725.9	3600.05	259810	GO:0005737;GO:0009058;GO:0016829;GO:0034641
SPF_FS5_contig_953	Cathepsin L	630	4659.53	3549.5	82675	GO:0008233
SPF_FS5_contig_723	XChain X, E2~ubiquitin-Hect	539	4272.38	3254.58	64856	GO:0005840
SPF_FS5_contig_588	DNA-binding protein HEXBP-like isoform X2	1300	3896.9	2968.55	142677	GO:0003674
SPF_FS5_contig_40	heat shock cognate 71 kDa protein	2035	3889.39	2962.82	222914	GO:0005615;GO:0005634;GO:0005764;GO:0005768;GO:0005829;GO:0005886;GO:0006397;GO:0006457;GO:0006605;GO:0006914;GO:0006950;GO:0007034;GO:0007049;GO:0008289;GO:0009058;GO:0016192;GO:0016887;GO:0019899;GO:0030674;GO:0030705;GO:0032991;GO:0043167;GO:0044281;GO:0044403;GO:0051082;GO:0055085
SPF_FS5_contig_532	40S ribosomal protein S8	639	3853.65	2935.6	69353	GO:0003735;GO:0005840;GO:0006412
SPF_FS5_contig_258	40S ribosomal protein SA-like	989	3665.36	2792.17	102095	GO:0003735;GO:0005634;GO:0005829;GO:0005840;GO:0005886;GO:0006412;GO:0006913;GO:0007155;GO:0022618;GO:0042254
SPF_FS5_contig_312	60S ribosomal protein L8	842	3557.69	2710.15	84367	GO:0003735;GO:0005829;GO:0005840;GO:0006412;GO:0006605;GO:0019843
SPF_FS5_contig_47	cytochrome c oxidase subunit III (mitochondrion)	2806	3424.51	2608.69	270631	GO:0005739;GO:0006091;GO:0016491;GO:0022857
SPF_FS5_contig_1450	cathepsin L	1753	3411.16	2598.52	168413	GO:0005615;GO:0005764;GO:0008233;GO:0009056
SPF_FS5_contig_3921	atp synthase subunit beta	305	3358.1	2558.11	28846	GO:0005575
SPF_FS5_contig_3096	hypothetical protein DM860_017811	341	3302	2515.37	31712	GO:0005575
SPF_FS5_contig_353	cytochrome c oxidase subunit I (mitochondrion)	475	3207.32	2443.25	42907	GO:0005739;GO:0006091;GO:0016491;GO:0022857;GO:0032991;GO:0043167
SPF_FS5_contig_306	legumain	1808	3203.54	2440.37	163125	GO:0005575;GO:0008233
SPF_FS5_contig_4052	actin, alpha skeletal muscle	547	3060.64	2331.51	47151	GO:0000228;GO:0000278;GO:0005198;GO:0005737;GO:0005856;GO:0007010;GO:0032991;GO:0043167;GO:0051301
SPF_FS5_contig_352	cytochrome oxidase subunit I (mitochondrion)	538	3048.35	2322.14	46189	GO:0005739;GO:0006091;GO:0016491;GO:0022857;GO:0032991;GO:0043167
SPF_FS5_contig_29	40S ribosomal protein S3a	837	3036.25	2312.93	71574	GO:0003735;GO:0005829;GO:0005840;GO:0006412
SPF_FS5_contig_422	40S ribosomal protein S25-like	574	2941.35	2240.64	47550	GO:0005840
SPF_FS5_contig_137	hypothetical protein LOTGIDRAFT_232951	462	2921.14	2225.24	38009	GO:0005575
SPF_FS5_contig_727	60S acidic ribosomal protein P0	1158	2880.29	2194.12	93937	GO:0003735;GO:0005829;GO:0005840;GO:0006412;GO:0016829;GO:0019843;GO:0022618;GO:0042254
SPF_FS5_contig_2133	40S ribosomal protein S10-like	648	2873.67	2189.08	52445	GO:0005840
SPF_FS5_contig_30	40S ribosomal protein S2	969	2707	2062.11	73876	GO:0003723;GO:0003735;GO:0005829;GO:0005840;GO:0006412
SPF_FS5_contig_6656	polyubiquitin-B isoform X1	456	2702	2058.31	34701	GO:0005634;GO:0005840
SPF_FS5_contig_60	40S ribosomal protein S14	619	2673.2	2036.37	46603	GO:0003735;GO:0005829;GO:0005840;GO:0006412
SPF_FS5_contig_1570	cytochrome c oxidase subunit I (mitochondrion)	411	2662.13	2027.93	30815	GO:0005739;GO:0006091;GO:0016491;GO:0022857;GO:0032991;GO:0043167
SPF_FS5_contig_196	60S ribosomal protein L7	866	2654.42	2022.06	64741	GO:0003735;GO:0005829;GO:0005840;GO:0034641;GO:0042254
SPF_FS5_contig_188	insoluble matrix shell protein 5	459	2653.71	2021.52	34305	GO:0005509
SPF_FS5_contig_80	Golgi-associated plant pathogenesis-related protein 1	858	2652.44	2020.55	64095	GO:0005615
SPF_FS5_contig_22	Tubulin beta-4B chain	1574	2651.66	2019.96	117548	GO:0003924;GO:0005198;GO:0005737;GO:0005856;GO:0007010;GO:0043167
SPF_FS5_contig_7	40S ribosomal protein S13	546	2616.82	1993.42	40240	GO:0003729;GO:0003735;GO:0005654;GO:0005730;GO:0005829;GO:0005840;GO:0006412;GO:0006605;GO:0019843;GO:0034655;GO:0044403
SPF_FS5_contig_1307	40S ribosomal protein S20	439	2591.81	1974.37	32045	GO:0003723;GO:0003735;GO:0005829;GO:0005840;GO:0006412
SPF_FS5_contig_845	40S ribosomal protein S23	541	2588.5	1971.84	39440	GO:0003735;GO:0005783;GO:0005829;GO:0005840;GO:0006412
SPF_FS5_contig_763	translationally-controlled tumor protein	903	2585.17	1969.31	65746	GO:0005615;GO:0005634;GO:0005768;GO:0005856
SPF_FS5_contig_757	40S ribosomal protein S11	533	2576.39	1962.62	38675	GO:0003735;GO:0005840;GO:0006412
SPF_FS5_contig_640	ADP,ATP carrier protein 3, mitochondrial-like	1729	2558.26	1948.81	124575	GO:0005739;GO:0022857
SPF_FS5_contig_68	uncharacterized protein LOC111863443	1368	2528.96	1926.49	97436	GO:0003700;GO:0009058;GO:0034641
SPF_FS5_contig_1016	40S ribosomal protein S29	353	2520.96	1920.4	25063	GO:0003735;GO:0005783;GO:0005829;GO:0005840;GO:0006412;GO:0043167
SPF_FS5_contig_163	Myosin alkali light chain 1	638	2514.06	1915.14	45174	GO:0043167
SPF_FS5_contig_104	ribosomal protein S6	861	2511.35	1913.08	60898	GO:0000003;GO:0000278;GO:0002376;GO:0003735;GO:0005829;GO:0005840;GO:0006412;GO:0008219;GO:0008283;GO:0009790;GO:0030154;GO:0042254;GO:0042592
SPF_FS5_contig_257	cathepsin B	1594	2497.33	1902.4	112113	GO:0005615;GO:0005764;GO:0008233;GO:0009056
SPF_FS5_contig_853	60S ribosomal protein L10	801	2460.46	1874.31	55506	GO:0003735;GO:0005829;GO:0005840;GO:0006412;GO:0022618;GO:0042254
SPF_FS5_contig_996	cathepsin L	492	2450.02	1866.36	33949	GO:0003674
SPF_FS5_contig_512	CD63 antigen	1432	2441.32	1859.73	98460	GO:0005575
SPF_FS5_contig_604	40S ribosomal protein S15Aa	404	2418.49	1842.33	27518	GO:0003735;GO:0005840;GO:0006412
SPF_FS5_contig_1022	60S ribosomal protein L6	866	2416.33	1840.69	58934	GO:0003723;GO:0003735;GO:0005829;GO:0005840;GO:0006412;GO:0022618;GO:0042254
SPF_FS5_contig_310	40S ribosomal protein S15	571	2389.01	1819.88	38419	GO:0003723;GO:0003735;GO:0005829;GO:0005840;GO:0006412;GO:0022618;GO:0042254
SPF_FS5_contig_2496	40S ribosomal protein S28	363	2355.75	1794.55	24084	GO:0003735;GO:0005783;GO:0005829;GO:0005840;GO:0006412;GO:0022618;GO:0042254
SPF_FS5_contig_652	60S ribosomal protein L5	1097	2355.47	1794.33	72774	GO:0003735;GO:0005829;GO:0005840;GO:0006412;GO:0019843;GO:0022618;GO:0042254
SPF_FS5_contig_501	large subunit ribosomal protein 23	528	2320.7	1767.84	34510	GO:0003735;GO:0005829;GO:0005840;GO:0006412;GO:0019843
SPF_FS5_contig_1326	peptidoglycan-binding protein	1104	2304.29	1755.34	71647	GO:0006508;GO:0008233
SPF_FS5_contig_918	60S ribosomal protein L3	1385	2295.21	1748.42	89529	GO:0003735;GO:0005840;GO:0006412;GO:0048856
SPF_FS5_contig_1113	40S ribosomal protein S4, X isoform	1199	2279.32	1736.32	76969	GO:0003735;GO:0005829;GO:0005840;GO:0006412;GO:0008283;GO:0019843;GO:0048856
SPF_FS5_contig_284	60S ribosomal protein L7a-like	1264	2276.94	1734.51	81057	GO:0005840;GO:0042254
SPF_FS5_contig_411	ribosomal protein S12	581	2275.53	1733.44	37235	GO:0003735;GO:0005829;GO:0005840;GO:0006412
SPF_FS5_contig_195	40S ribosomal protein S9	824	2242.3	1708.12	52037	GO:0003735;GO:0005829;GO:0005840;GO:0006412;GO:0019843
SPF_FS5_contig_495	40S ribosomal protein S17-like	669	2232.4	1700.58	42062	GO:0003735;GO:0005840;GO:0006412
SPF_FS5_contig_610	60S ribosomal protein L36	338	2226.41	1696.01	21194	GO:0003735;GO:0005829;GO:0005840;GO:0006412
SPF_FS5_contig_1904	cathepsin L1-like	1970	2223.92	1694.12	123389	GO:0008233
SPF_FS5_contig_8	cytochrome c oxidase subunit 2 (mitochondrion)	3629	2223.44	1693.75	227250	GO:0005739;GO:0006091;GO:0016491;GO:0022857;GO:0043167
SPF_FS5_contig_115	serine proteinase stubble-like	743	2186.88	1665.9	45762	GO:0008233
SPF_FS5_contig_2993	60S ribosomal protein L24-like	578	2175.48	1657.22	35414	GO:0003723;GO:0003735;GO:0005829;GO:0005840;GO:0006412;GO:0022618;GO:0042254
SPF_FS5_contig_4865	60S ribosomal protein L18	807	2170.39	1653.34	49329	GO:0003735;GO:0005840;GO:0006412
SPF_FS5_contig_238	60S ribosomal protein L18a	656	2107.23	1605.23	38932	GO:0003735;GO:0005829;GO:0005840;GO:0006412
SPF_FS5_contig_332	40S ribosomal protein S27-like	563	2103.34	1602.26	33351	GO:0003735;GO:0005829;GO:0005840;GO:0006412;GO:0022618;GO:0042254;GO:0043167
SPF_FS5_contig_1345	60S ribosomal protein L31	852	2095.38	1596.21	50280	GO:0003735;GO:0005829;GO:0005840;GO:0006412
SPF_FS5_contig_587	60S ribosomal protein L13	743	2055.94	1566.16	43022	GO:0003735;GO:0005840;GO:0006412
SPF_FS5_contig_127	60S ribosomal protein L9	828	2021.04	1539.57	47130	GO:0003735;GO:0005829;GO:0005840;GO:0006412;GO:0007568;GO:0019843;GO:0048856
SPF_FS5_contig_484	60S acidic ribosomal protein P2-like	464	2016.14	1535.84	26347	GO:0003735;GO:0005829;GO:0005840;GO:0006412;GO:0009790;GO:0043167
SPF_FS5_contig_618	60S ribosomal protein L10a	747	1993.59	1518.66	41942	GO:0003723;GO:0003735;GO:0005829;GO:0005840;GO:0006412;GO:0042254
SPF_FS5_contig_44	40S ribosomal protein S5	762	1983.47	1510.95	42567	GO:0003723;GO:0003735;GO:0005840;GO:0006412
SPF_FS5_contig_666	elongation factor 2	2843	1981.47	1509.43	158656	GO:0003924;GO:0005829;GO:0008135;GO:0032991;GO:0043167
SPF_FS5_contig_42	uncharacterized protein LOC106157198	967	1979.88	1508.22	53921	GO:0016020
SPF_FS5_contig_436	40S ribosomal protein S24-like isoform X2	497	1971.86	1502.11	27601	GO:0003735;GO:0005840;GO:0006412
SPF_FS5_contig_358	40S ribosomal protein S7	1161	1959.83	1492.94	64083	GO:0003735;GO:0005840;GO:0006412
SPF_FS5_contig_644	Lysosome-associated membrane glycoprotein 1	1752	1955.49	1489.64	96490	GO:0005575
SPF_FS5_contig_4298	cathepsin S	435	1933.6	1472.96	23689	GO:0002376;GO:0005615;GO:0005764;GO:0005768;GO:0006950;GO:0008233;GO:0009056;GO:0030198;GO:0042592;GO:0050877;GO:0051604;GO:0055085
SPF_FS5_contig_64388	UBC isoform 9	321	1929.96	1470.19	17448	GO:0005634;GO:0005737;GO:0006464;GO:0009056;GO:0019899
SPF_FS5_contig_2945	60S ribosomal protein L35a	585	1926.64	1467.66	31743	GO:0003735;GO:0005840;GO:0006412
SPF_FS5_contig_2669	60S ribosomal protein L39	313	1901.36	1448.4	16761	GO:0003735;GO:0005829;GO:0005840;GO:0006412
SPF_FS5_contig_1324	60S acidic ribosomal protein P1-like	561	1853.62	1412.03	29287	GO:0003735;GO:0005840;GO:0006412
SPF_FS5_contig_2590	60S ribosomal protein L21	556	1845.19	1405.61	28894	GO:0003735;GO:0005829;GO:0005840;GO:0006412
SPF_FS5_contig_1188	60S ribosomal protein L19-like	893	1839.02	1400.92	46252	GO:0003723;GO:0003735;GO:0005829;GO:0005840;GO:0006412
SPF_FS5_contig_556	tubulin alpha-3 chain-like	660	1829.18	1393.42	34001	GO:0000278;GO:0003924;GO:0005198;GO:0005737;GO:0005856;GO:0007010;GO:0043167
SPF_FS5_contig_362	60S ribosomal protein L12	792	1816.12	1383.47	40510	GO:0003735;GO:0005829;GO:0005840;GO:0006412;GO:0019843;GO:0022618;GO:0042254
SPF_FS5_contig_264	blastula protease 10-like	842	1800.71	1371.73	42702	GO:0008233
SPF_FS5_contig_307	tubulin alpha chain-like	514	1792.25	1365.29	25945	GO:0000278;GO:0003924;GO:0005198;GO:0005737;GO:0005856;GO:0007010;GO:0043167
SPF_FS5_contig_2030	60S ribosomal protein L14	533	1740.69	1326.01	26130	GO:0003723;GO:0003735;GO:0005829;GO:0005840;GO:0006412;GO:0042254
SPF_FS5_contig_3208	probable 60S ribosomal protein L37-A	346	1736.84	1323.08	16925	GO:0003735;GO:0005829;GO:0005840;GO:0006412;GO:0019843;GO:0043167
SPF_FS5_contig_2335	40S ribosomal protein S26	544	1710.77	1303.22	26211	GO:0003729;GO:0003735;GO:0005829;GO:0005840;GO:0006412
SPF_FS5_contig_2973	40S ribosomal protein S19-like	639	1695.48	1291.57	30513	GO:0003735;GO:0005829;GO:0005840;GO:0006412;GO:0022618;GO:0042254
SPF_FS5_contig_3230	receptor of activated protein C kinase 1	1437	1694.43	1290.77	68576	GO:0005840;GO:0007165;GO:0007267;GO:0009790;GO:0016301;GO:0051301
SPF_FS5_contig_1684	60S ribosomal protein L22-like	629	1681.68	1281.05	29791	GO:0003723;GO:0003735;GO:0005829;GO:0005840;GO:0006412
SPF_FS5_contig_4080	60S ribosomal protein L30	549	1669.52	1271.79	25814	GO:0003723;GO:0003735;GO:0005829;GO:0005840;GO:0006412
SPF_FS5_contig_851	60S ribosomal protein L13a	390	1650.05	1256.96	18124	GO:0003729;GO:0003735;GO:0005829;GO:0005840;GO:0006412
SPF_FS5_contig_1508	Ornithine decarboxylase antizyme 1	957	1646.06	1253.92	44366	GO:0005634;GO:0005737;GO:0009056;GO:0030234
SPF_FS5_contig_1255	lysosomal protective protein-like	2341	1635.09	1245.57	107804	GO:0008233
SPF_FS5_contig_2531	Kunitz domain-containing protein, putative	465	1630.4	1241.99	21352	GO:0005576;GO:0030234
SPF_FS5_contig_1285	peptidyl-prolyl cis-trans isomerase-like	732	1589.74	1211.02	32774	GO:0006457;GO:0006464;GO:0016853;GO:0051082
SPF_FS5_contig_910	ribosomal protein rpl17	778	1558.64	1187.32	34152	GO:0003735;GO:0005829;GO:0005840;GO:0006412
SPF_FS5_contig_954	carboxypeptidase B-like	1596	1555.21	1184.72	69906	GO:0005576;GO:0008233;GO:0043167
SPF_FS5_contig_108	cytochrome b (mitochondrion)	1000	1547.66	1178.96	43588	GO:0005739;GO:0006091;GO:0016491;GO:0032991;GO:0043167
SPF_FS5_contig_88	60S ribosomal protein L27a	598	1538.42	1171.92	25910	GO:0003735;GO:0005829;GO:0005840;GO:0006412
SPF_FS5_contig_121	sarcoplasmic calcium-binding proteins I, III, and IV-like	1296	1515.19	1154.23	55305	GO:0043167
SPF_FS5_contig_836	cytochrome c oxidase subunit 1 (mitochondrion)	602	1486.79	1132.6	25208	GO:0005739;GO:0006091;GO:0016491;GO:0022857;GO:0032991;GO:0043167
SPF_FS5_contig_1485	NADH dehydrogenase subunit 4 (mitochondrion)	1146	1486.56	1132.42	47980	GO:0005739;GO:0006091
SPF_FS5_contig_800	60S ribosomal protein L11	1172	1461.28	1113.16	48234	GO:0002376;GO:0003735;GO:0005829;GO:0005840;GO:0006412;GO:0006950;GO:0008219;GO:0009790;GO:0022618;GO:0030154;GO:0042254;GO:0042592
